# Supplementary material for: Applying Implementation Science to Identify Primary Care Providers’ Enablers and Barriers to Using Survivorship Care Plans
Source: Curr Oncol. 2024 Jun 5;31(6):3278–90. doi: 10.3390/curroncol31060249 (PMC11202923; doi:10.3390/curroncol31060249)
Supplement: Supplementary file 1 [file curroncol-31-00249-s001.zip]

Archive with 1 entries (1 files):
- curroncol-2996002-supplementary.pdf
